# Supplementary material for: Interethnic Influencing Factors Regarding Buttocks Body Image in Women from Nigeria, Germany, USA and Japan
Source: Int J Environ Res Public Health. 2022 Oct 14;19(20):13212. doi: 10.3390/ijerph192013212 (PMC9602659; doi:10.3390/ijerph192013212)
Supplement: Supplementary file 1 [file ijerph-19-13212-s001.zip]

Archive with 1 entries (1 files):
- ijerph-1882997-supplementary.pdf
